# Supplementary material for: The Marine Natural Compound Dragmacidin D Selectively Induces Apoptosis in Triple-Negative Breast Cancer Spheroids
Source: Mar Drugs. 2023 Dec 15;21(12):642. doi: 10.3390/md21120642 (PMC10871089; doi:10.3390/md21120642)
Supplement: Supplementary file 1 [file marinedrugs-21-00642-s001.zip]

Archive with 1 entries (1 files):
- marinedrugs-2746551-supplementary.pdf
